# Supplementary material for: Phytochemical and Biological Investigation of an Indigenous Plant of Bangladesh, Gynura procumbens (Lour.) Merr.: Drug Discovery from Nature
Source: Molecules. 2023 May 19;28(10):4186. doi: 10.3390/molecules28104186 (PMC10221986; doi:10.3390/molecules28104186)
Supplement: Supplementary file 1 [file molecules-28-04186-s001.zip]

Archive with 1 entries (1 files):
- molecules-2268480-supplementary.pptx
